# Supplementary material for: Effects of dietary supplement with a Chinese herbal mixture on growth performance, antioxidant capacity, and gut microbiota in weaned pigs
Source: Front Vet Sci. 2022 Aug 22;9:971647. doi: 10.3389/fvets.2022.971647 (PMC9442064; doi:10.3389/fvets.2022.971647)
Supplement: Supplementary file 3 [file Table_3.XLS]

## Sheet: Sheet1
Supplemental Table S3. Characterization of basic information of sequencing data
Sample Name	Raw PE	Combined	Qualified	Nochime	Base(nt)	AvgLen(nt)	Q20	Q30	GC%	Effective%
d14_HM1_1	115137	112030	112030	96088	24292648	253	99.45	97.98	52.86	83.46
d14_HM1_2	107724	104976	104976	87352	22085452	253	99.56	98.3	53.37	81.09
d14_HM1_3	116351	113450	113450	92884	23481265	253	99.51	98.23	53.72	79.83
d14_HM1_4	116844	114686	114686	101451	25663109	253	99.57	98.37	53.03	86.83
d14_HM1_5	111992	109686	109686	96709	24453922	253	99.57	98.32	52.63	86.35
d14_HM1_6	106415	103698	103698	88382	22357346	253	99.55	98.32	52.86	83.05
d14_HM1_7	105421	103041	103041	84198	21293640	253	99.59	98.41	53.36	79.87
d14_HM1_8	116778	113371	113371	88283	22322474	253	99.48	98.03	53.47	75.6
d14_HM1_9	112006	108699	108699	87366	22079596	253	99.44	97.92	53.32	78
d14_HM1_10	100560	97968	97968	78843	19929966	253	99.45	97.99	53.41	78.4
d14_HM1_11	111257	108302	108302	88351	22341624	253	99.45	97.97	53.46	79.41
d14_HM1_12	102074	99320	99320	80172	20264220	253	99.36	97.69	53.6	78.54
d14_HM2_1	114051	110274	110274	92396	23365454	253	99.49	98.08	53.23	81.01
d14_HM2_2	103655	99628	99628	81677	20651277	253	99.48	98.08	53.65	78.8
d14_HM2_3	103787	100204	100204	79593	20128017	253	99.47	97.99	53.64	76.69
d14_HM2_4	95188	92418	92418	76830	19409924	253	99.48	98.06	53.48	80.71
d14_HM2_5	110901	107235	107235	85950	21729241	253	99.46	98.02	52.81	77.5
d14_HM2_6	114240	111131	111131	89579	22640140	253	99.45	98.03	53.57	78.41
d14_HM2_7	106749	104445	104445	85785	21689496	253	99.53	98.23	53.05	80.36
d14_HM2_8	104284	101366	101366	87608	22158803	253	99.55	98.21	52.92	84.01
d14_HM2_9	110578	107451	107451	88712	22426929	253	99.52	98.18	53.23	80.23
d14_HM2_10	105991	103772	103772	85890	21716750	253	99.51	98.13	53.2	81.04
d14_HM2_11	112583	110333	110333	96455	24394828	253	99.5	98.15	53.21	85.67
d14_HM2_12	119011	116338	116338	101736	25732926	253	99.39	97.76	53.28	85.48
d14_HM3_1	104679	102021	102021	82978	20981010	253	99.52	98.19	52.74	79.27
d14_HM3_2	101581	98599	98599	84202	21286835	253	99.5	98.14	53.66	82.89
d14_HM3_3	115277	111543	111543	97460	24646786	253	99.52	98.16	53.34	84.54
d14_HM3_4	114548	110950	110950	94301	23848248	253	99.48	98.04	53.23	82.32
d14_HM3_5	115423	111958	111958	98422	24890754	253	99.51	98.15	54.18	85.27
d14_HM3_6	105205	102437	102437	86297	21822281	253	99.45	98	53.4	82.03
d14_HM3_7	103504	100194	100194	86038	21764259	253	99.52	98.22	53.62	83.13
d14_HM3_8	117584	114755	114753	103337	26142052	253	99.57	98.4	53.74	87.88
d14_HM3_9	102027	99182	99182	85855	21708404	253	99.53	98.21	53.78	84.15
d14_HM3_10	112003	81331	81331	66320	16764331	253	99.25	96.73	53.9	59.21
d14_HM3_11	109700	88797	88797	70277	17766436	253	99.35	97.29	53.46	64.06
d14_HM3_12	107619	89027	89027	71031	17955143	253	99.33	97.24	54.1	66
d14_CON1_1	108070	84242	84242	67321	17008284	253	99.33	97.15	55.37	62.29
d14_CON1_2	107669	87362	87362	68313	17268265	253	99.27	97.03	53.43	63.45
d14_CON1_3	100789	72640	72640	58444	14776968	253	99.29	96.8	53.95	57.99
d14_CON1_4	100059	70182	70182	55930	14139217	253	99.27	96.72	53.58	55.9
d14_CON1_5	112396	90750	90750	74376	18802565	253	99.34	97.24	53.5	66.17
d14_CON1_6	114498	86964	86964	69914	17670489	253	99.32	97.02	53.44	61.06
d14_CON1_7	105561	86447	86447	67107	16964632	253	99.36	97.28	53.6	63.57
d14_CON1_8	106646	72910	72910	58301	14732620	253	99.23	96.58	54.16	54.67
d14_CON1_9	118845	86762	86762	71710	18127164	253	99.3	96.87	53.02	60.34
d14_CON1_10	107959	85244	85244	69360	17543764	253	99.25	97.01	52.93	64.25
d14_CON1_11	110697	94114	94114	74818	18916783	253	99.28	97.14	53.2	67.59
d14_CON1_12	100793	87107	87107	66220	16743297	253	99.3	97.28	53.04	65.7
d28_HM1_1	111843	94376	94376	74563	18850180	253	99.3	97.21	53.2	66.67
d28_HM1_2	113880	96871	96871	75612	19117045	253	99.2	96.9	52.69	66.4
d28_HM1_3	108471	87175	87175	67431	17048417	253	99.27	97.06	52.92	62.17
d28_HM1_4	103291	80752	80752	62628	15828334	253	99.26	97.03	53.36	60.63
d28_HM1_5	106929	90180	90180	71966	18195896	253	99.29	97.17	52.57	67.3
d28_HM1_6	105357	85378	85378	65533	16566851	253	99.28	97.06	52.98	62.2
d28_HM1_7	103402	88611	88611	66547	16822766	253	99.32	97.24	52.76	64.36
d28_HM1_8	118762	95166	95166	74519	18838416	253	99.26	97.06	53.04	62.75
d28_HM1_9	119796	96844	96844	77814	19668769	253	99.31	97.16	52.42	64.96
d28_HM1_10	103489	73235	73235	61404	15530224	253	99.23	96.68	54.06	59.33
d28_HM1_11	119291	97696	97696	76172	19247606	253	99.27	97.08	54.34	63.85
d28_HM1_12	115874	98688	98688	77777	19669110	253	99.32	97.28	53.03	67.12
d28_HM2_1	105889	82050	82050	66790	16890140	253	99.33	97.15	54.83	63.08
d28_HM2_2	103421	84065	84065	66573	16832444	253	99.22	96.89	52.98	64.37
d28_HM2_3	105589	77014	77014	57881	14634913	253	99.26	96.84	53.4	54.82
d28_HM2_4	106499	74080	74080	62916	15911394	253	99.24	96.63	55.31	59.08
d28_HM2_5	114053	93272	93272	75588	19114404	253	99.32	97.18	52.62	66.27
d28_HM2_6	114348	91215	91215	71385	18046903	253	99.3	97.1	52.99	62.43
d28_HM2_7	102524	84264	84264	64012	16184088	253	99.31	97.14	52.81	62.44
d28_HM2_8	108704	78871	78871	62099	15700695	253	99.24	96.83	53.06	57.13
d28_HM2_9	111922	83117	83117	66864	16905152	253	99.31	97.01	53	59.74
d28_HM2_10	115746	86042	86042	69193	17492810	253	99.33	97.11	53.15	59.78
d28_HM2_11	100715	74577	74577	58409	14767678	253	99.32	97.04	52.87	57.99
d28_HM2_12	116718	92274	92274	71638	18109426	253	99.36	97.33	53	61.38
d28_HM3_1	114407	93776	93776	71531	18078612	253	99.34	97.27	53.04	62.52
d28_HM3_2	104822	79087	79087	63518	16058530	253	99.3	97.02	52.57	60.6
d28_HM3_3	110109	88661	88661	71407	18052692	253	99.37	97.31	52.33	64.85
d28_HM3_4	110701	88810	88810	69568	17585892	253	99.38	97.36	53.09	62.84
d28_HM3_5	108120	84207	84207	68152	17227161	253	99.39	97.35	53.29	63.03
d28_HM3_6	109368	91020	91020	72392	18303829	253	99.36	97.33	53.44	66.19
d28_HM3_7	116617	95955	95955	79262	20035834	253	99.35	97.25	53.15	67.97
d28_HM3_8	114016	91607	91607	68443	17299126	253	99.34	97.29	52.94	60.03
d28_HM3_9	107213	84801	84801	68582	17340916	253	99.39	97.34	53.52	63.97
d28_HM3_10	114916	87781	87781	67326	17015877	253	99.3	97.13	53.65	58.59
d28_HM3_11	101467	77335	77335	58297	14735678	253	99.32	97.14	53.28	57.45
d28_HM3_12	101767	80714	80714	60765	15360130	253	99.32	97.24	53.49	59.71
d28_CON1_1	116360	95998	95998	75073	18978782	253	99.32	97.22	53.72	64.52
d28_CON1_2	112303	89740	89740	70335	17780935	253	99.27	97.07	52.76	62.63
d28_CON1_3	110499	89886	89886	69550	17581967	253	99.33	97.24	52.96	62.94
d28_CON1_4	89116	86746	86746	66356	16774724	253	99.33	97.59	53.98	74.46
d28_CON1_5	101530	79796	79796	63513	16054684	253	99.32	97.23	53.14	62.56
d28_CON1_6	109637	91881	91881	72377	18295534	253	99.34	97.32	53.74	66.02
d28_CON1_7	116320	97813	97813	75096	18983810	253	99.35	97.34	53.14	64.56
d28_CON1_8	102178	81191	81191	62296	15740358	253	99.29	97.17	53.67	60.97
d28_CON1_9	104439	84647	84647	67026	16945094	253	99.34	97.27	53.84	64.18
d28_CON1_10	96595	85033	85033	70379	17797904	253	99.5	97.82	54.06	72.86
d28_CON1_11	78530	68937	68937	52217	13200497	253	99.46	97.7	53.57	66.49
d28_CON1_12	68036	59745	59745	46466	11747409	253	99.47	97.73	53.76	68.3
